# Supplementary material for: Effect of Rootstock Genotype and Arbuscular Mycorrhizal Fungal (AMF) Species on Early Colonization of Apple
Source: Plants (Basel). 2024 May 16;13(10):1388. doi: 10.3390/plants13101388 (PMC11125189; doi:10.3390/plants13101388)
Supplement: Supplementary file 1 [file plants-13-01388-s001.zip]

Archive with 1 entries (1 files):
- plants-2942802-supplementary.pdf
